# Supplementary material for: The Role of Vitamin D in Parkinson’s Disease: Evidence from Serum Concentrations, Supplementation, and VDR Gene Polymorphisms
Source: NeuroSci. 2025 Dec 16;6(4):130. doi: 10.3390/neurosci6040130 (PMC12735780; doi:10.3390/neurosci6040130)
Supplement: Supplementary file 1 [file neurosci-06-00130-s001.zip]

Archive with 1 entries (1 files):
- neurosci-3909137-supplementary.pdf
